# Supplementary material for: Causal link between folic acid and recurrent aphthous ulcers: A two-sample Mendelian randomization study
Source: Medicine (Baltimore). 2026 Jun 12;105(24):e49125. doi: 10.1097/MD.0000000000049125 (PMC13268558; doi:10.1097/MD.0000000000049125)
Supplement: Supplementary file 1 [file medi-105-e49125-s001.csv]

id.exposure	id.outcome	outcome	exposure	method	nsnp	b	se	pval	lo_ci	up_ci	or	or_lci95	or_uci95
ieu-a-1073	R5iAmv	APHTA_RECUR_INCLAVO	Copper	MR Egger	6	0.00847029393413963	0.0377643404344458	0.833520015596835	-0.0655478133173742	0.0824884011856534	1.00850626837343	0.936554265922722	1.08598607721511
ieu-a-1073	R5iAmv	APHTA_RECUR_INCLAVO	Copper	Weighted median	6	-0.00400684986291063	0.0320034245431343	0.900364695053121	-0.0667335619674539	0.0587198622416326	0.996001166849173	0.935444406103607	1.06047811916152
ieu-a-1073	R5iAmv	APHTA_RECUR_INCLAVO	Copper	Inverse variance weighted	6	-0.00504167326116488	0.0273280324869563	0.853631237134629	-0.0586046169355993	0.0485212704132695	0.994971014641762	0.943079573143655	1.04971769951215
ieu-a-1073	R5iAmv	APHTA_RECUR_INCLAVO	Copper	Simple mode	6	0.00304437752326692	0.0551603690622754	0.958123465972373	-0.105069945838793	0.111158700885327	1.00304901634677	0.900261550834679	1.11757225248752
ieu-a-1073	R5iAmv	APHTA_RECUR_INCLAVO	Copper	Weighted mode	6	-0.00213791133874308	0.0314145643942503	0.948379705321823	-0.0637104575514738	0.0594346348739876	0.99786437236596	0.938276631117563	1.06123639086195
ieu-a-1077	R5iAmv	APHTA_RECUR_INCLAVO	Selenium	MR Egger	6	0.084754273662797	0.0917936914870502	0.408099018283822	-0.0951613616518213	0.264669908977415	1.0884495731078	0.909226208387704	1.30300079591787
ieu-a-1077	R5iAmv	APHTA_RECUR_INCLAVO	Selenium	Weighted median	6	0.0511696462835281	0.0572749564164511	0.371641131275787	-0.0610892682927161	0.163428560859772	1.05250143109483	0.940739257840165	1.1775412296495
ieu-a-1077	R5iAmv	APHTA_RECUR_INCLAVO	Selenium	Inverse variance weighted	6	0.0439089280540419	0.0434369527029025	0.312080685549207	-0.0412274992436469	0.129045355351731	1.04488719064535	0.959610794383235	1.13774172567167
ieu-a-1077	R5iAmv	APHTA_RECUR_INCLAVO	Selenium	Simple mode	6	0.0725122612490226	0.0727198314773137	0.364473358478305	-0.0700186084465123	0.215043130944557	1.07520598937772	0.932376469666853	1.23991537453406
ieu-a-1077	R5iAmv	APHTA_RECUR_INCLAVO	Selenium	Weighted mode	6	0.0670276474787103	0.0679651844601754	0.369320021559564	-0.0661841140632334	0.200239409020654	1.06932504190725	0.935958525299979	1.22169520800449
ieu-a-1079	R5iAmv	APHTA_RECUR_INCLAVO	Zinc	MR Egger	8	-0.0709011106747438	0.158717811100534	0.67075466302486	-0.38198802043179	0.240185799082302	0.931554008320185	0.682503229250406	1.27148536919086
ieu-a-1079	R5iAmv	APHTA_RECUR_INCLAVO	Zinc	Weighted median	8	-0.0171358123695547	0.0594549101369197	0.773181968568384	-0.133667436237917	0.0993958114988079	0.983010170628119	0.874880969935103	1.10450338819234
ieu-a-1079	R5iAmv	APHTA_RECUR_INCLAVO	Zinc	Inverse variance weighted	8	0.0124841368296003	0.0455840940005303	0.784184172833344	-0.0768606874114389	0.10182896107064	1.01256238896352	0.926018850703975	1.10719408224149
ieu-a-1079	R5iAmv	APHTA_RECUR_INCLAVO	Zinc	Simple mode	8	-0.0199489015996777	0.076587901505556	0.801996657586723	-0.170061188550568	0.130163385351212	0.980248761170653	0.843613195548416	1.13901446640121
ieu-a-1079	R5iAmv	APHTA_RECUR_INCLAVO	Zinc	Weighted mode	8	-0.021147267876389	0.0679430007778808	0.764675020845607	-0.154315549401035	0.112021013648257	0.979074767690072	0.857001552014112	1.11853636492782
ukb-b-11349	R5iAmv	APHTA_RECUR_INCLAVO	Folate	MR Egger	12	0.165776965985475	0.434428854329552	0.71074293346738	-0.685703588500447	1.0172575204714	1.18030982312609	0.503735682228453	2.76559975343604
ukb-b-11349	R5iAmv	APHTA_RECUR_INCLAVO	Folate	Weighted median	12	0.474019360757387	0.282179244671203	0.0929861202125152	-0.0790519587981696	1.02709068031294	1.60643808858448	0.923991913688453	2.79292848154196
ukb-b-11349	R5iAmv	APHTA_RECUR_INCLAVO	Folate	Inverse variance weighted	12	0.621326533986205	0.198748527215857	0.00177084445047842	0.231779420643125	1.01087364732928	1.861395609366	1.2608415825274	2.74800075011941
ukb-b-11349	R5iAmv	APHTA_RECUR_INCLAVO	Folate	Simple mode	12	0.383237538880671	0.431069236822322	0.39300878830003	-0.461658165291081	1.22813324305242	1.46702646450769	0.630237740258654	3.41484888969466
ukb-b-11349	R5iAmv	APHTA_RECUR_INCLAVO	Folate	Weighted mode	12	0.35237473017917	0.3802093200105	0.373922402673165	-0.392835537041411	1.09758499739975	1.42244145560103	0.675139773940705	2.99691970864402
ukb-b-16202	R5iAmv	APHTA_RECUR_INCLAVO	Carotene	MR Egger	15	0.613570933168291	0.445174981649798	0.191379543521549	-0.258972030865312	1.4861138972019	1.84701520447643	0.771844610567681	4.41988597038724
ukb-b-16202	R5iAmv	APHTA_RECUR_INCLAVO	Carotene	Weighted median	15	0.127112412497588	0.270737482300506	0.63870921097665	-0.403533052811404	0.65775787780658	1.13554466001842	0.667955948612123	1.93045915314562
ukb-b-16202	R5iAmv	APHTA_RECUR_INCLAVO	Carotene	Inverse variance weighted	15	0.19231251619002	0.206213675090616	0.351032437552829	-0.211866286987586	0.596491319367627	1.21204924279432	0.809072873905279	1.81573677024582
ukb-b-16202	R5iAmv	APHTA_RECUR_INCLAVO	Carotene	Simple mode	15	0.743391080837839	0.490408508952209	0.151804569694552	-0.21780959670849	1.70459175838417	2.10305506591956	0.804278564374511	5.49914023100884
ukb-b-16202	R5iAmv	APHTA_RECUR_INCLAVO	Carotene	Weighted mode	15	0.163393928018739	0.383696488354885	0.676697290117094	-0.588651189156835	0.915439045194314	1.17750044875747	0.555075471854839	2.49787168975579
ukb-b-17881	R5iAmv	APHTA_RECUR_INCLAVO	Potassium	MR Egger	14	-0.569142648701876	0.604541433173204	0.365043623224103	-1.75404385772136	0.615758560317604	0.56601050057303	0.173072645278148	1.85106020794946
ukb-b-17881	R5iAmv	APHTA_RECUR_INCLAVO	Potassium	Weighted median	14	-0.172147788673419	0.289789705506408	0.552482793175266	-0.740135611465978	0.39584003411914	0.841854747378039	0.477049217790488	1.48563164816717
ukb-b-17881	R5iAmv	APHTA_RECUR_INCLAVO	Potassium	Inverse variance weighted	14	-0.0344354384931648	0.213509570474897	0.871870606296043	-0.452914196623963	0.384043319637633	0.9661507138189	0.635772682728702	1.46820904258809
ukb-b-17881	R5iAmv	APHTA_RECUR_INCLAVO	Potassium	Simple mode	14	-0.30333573348096	0.525024769201908	0.573301077455053	-1.3323842811167	0.72571281415478	0.738351165546492	0.263847424312502	2.0662033941941
ukb-b-17881	R5iAmv	APHTA_RECUR_INCLAVO	Potassium	Weighted mode	14	-0.286439320001734	0.462635714991913	0.546517433927682	-1.19320532138588	0.620326681382415	0.750932643740148	0.303247698272123	1.85953541823274
ukb-b-18593	R5iAmv	APHTA_RECUR_INCLAVO	Vitamin D	MR Egger	13	0.0345753758308184	0.729115549759043	0.963027721306618	-1.39449110169691	1.46364185335854	1.03518005299203	0.247959190275919	4.32166979138848
ukb-b-18593	R5iAmv	APHTA_RECUR_INCLAVO	Vitamin D	Weighted median	13	0.155095597676984	0.25666074140086	0.545655830792287	-0.347959455468702	0.65815065082267	1.16776959182945	0.706127505242742	1.93121753433573
ukb-b-18593	R5iAmv	APHTA_RECUR_INCLAVO	Vitamin D	Inverse variance weighted	13	0.102979888707447	0.200585203343583	0.607673479587592	-0.290167109845976	0.49612688726087	1.10846911610516	0.748138535816348	1.64234793762926
ukb-b-18593	R5iAmv	APHTA_RECUR_INCLAVO	Vitamin D	Simple mode	13	0.388053011047142	0.450908323115419	0.40632344786769	-0.495727302259079	1.27183332435336	1.4741079262217	0.609127726181213	3.5673867478874
ukb-b-18593	R5iAmv	APHTA_RECUR_INCLAVO	Vitamin D	Weighted mode	13	0.240313138353329	0.419700401320442	0.577498047108655	-0.582299648234738	1.06292592494139	1.27164728952008	0.558612276619113	2.89482866135856
ukb-b-19390	R5iAmv	APHTA_RECUR_INCLAVO	Vitamin C	MR Egger	10	0.16086487019434	0.727376001964996	0.830509917625683	-1.26479209365705	1.58652183404573	1.17452624458675	0.282297981580746	4.88672250328675
ukb-b-19390	R5iAmv	APHTA_RECUR_INCLAVO	Vitamin C	Weighted median	10	-0.0857437557673779	0.296089122255129	0.772131709340753	-0.666078435387431	0.494590923852675	0.917829389577488	0.513719215884	1.63982728760219
ukb-b-19390	R5iAmv	APHTA_RECUR_INCLAVO	Vitamin C	Inverse variance weighted	10	-0.28277250940634	0.27031597717121	0.295523462953901	-0.812591824661912	0.247046805849231	0.753691226023137	0.443706565005087	1.28023903405113
ukb-b-19390	R5iAmv	APHTA_RECUR_INCLAVO	Vitamin C	Simple mode	10	-0.751305906616084	0.506535740662443	0.172164828701965	-1.74411595831447	0.241504145082304	0.471750088744389	0.174799450682464	1.2731627322709
ukb-b-19390	R5iAmv	APHTA_RECUR_INCLAVO	Vitamin C	Weighted mode	10	-0.091118880007341	0.369199211400576	0.810599339690999	-0.814749334352471	0.632511574337788	0.912909177798427	0.442750295742366	1.88233226476161
ukb-b-19524	R5iAmv	APHTA_RECUR_INCLAVO	Vitamin B12	MR Egger	8	-0.338612954111188	0.550768717216599	0.561262382307956	-1.41811963985572	0.740893731633345	0.712758265865394	0.242168953889372	2.09780955568533
ukb-b-19524	R5iAmv	APHTA_RECUR_INCLAVO	Vitamin B12	Weighted median	8	0.134636531844647	0.321036096969691	0.674937497189478	-0.494594218215948	0.763867281905242	1.14412085727028	0.609818310258991	2.14656154795505
ukb-b-19524	R5iAmv	APHTA_RECUR_INCLAVO	Vitamin B12	Inverse variance weighted	8	-0.0832339666692858	0.231323235032458	0.718984202053832	-0.536627507332903	0.370159573994332	0.920135840915868	0.584716884314389	1.44796565389195
ukb-b-19524	R5iAmv	APHTA_RECUR_INCLAVO	Vitamin B12	Simple mode	8	0.360444878480648	0.537583334071183	0.524041765728962	-0.693218456298871	1.41410821326017	1.43396721383362	0.499964363400565	4.11281707432879
ukb-b-19524	R5iAmv	APHTA_RECUR_INCLAVO	Vitamin B12	Weighted mode	8	0.331886443318763	0.523033333071497	0.545898617320818	-0.69325888950137	1.3570317761389	1.39359458755054	0.499944148648893	3.88464567431928
ukb-b-20447	R5iAmv	APHTA_RECUR_INCLAVO	Iron	MR Egger	11	-0.624968428997018	0.768124379414103	0.436853099381946	-2.13049221264866	0.880555354654623	0.535278327525904	0.118778815026433	2.41223898264322
ukb-b-20447	R5iAmv	APHTA_RECUR_INCLAVO	Iron	Weighted median	11	-0.540149541555234	0.329197545988776	0.10083754547913	-1.18537673169324	0.105077648582768	0.5826611138096	0.305631016916868	1.11079685880896
ukb-b-20447	R5iAmv	APHTA_RECUR_INCLAVO	Iron	Inverse variance weighted	11	-0.427345852414831	0.25175947976906	0.0896140750904061	-0.920794432762189	0.0661027279325277	0.652237935150128	0.398202570225974	1.06833645952483
ukb-b-20447	R5iAmv	APHTA_RECUR_INCLAVO	Iron	Simple mode	11	-0.70173995975363	0.630336513435699	0.291632961140528	-1.9371995260876	0.533719606580339	0.495722016608842	0.144106952976752	1.70526343576483
ukb-b-20447	R5iAmv	APHTA_RECUR_INCLAVO	Iron	Weighted mode	11	-0.599529590799258	0.543165414811417	0.295544732408864	-1.66413380382964	0.46507462223112	0.549069862868483	0.18935460520037	1.59213299297051
ukb-b-6888	R5iAmv	APHTA_RECUR_INCLAVO	Vitamin E	MR Egger	12	0.117338636550816	0.360771152758065	0.75169906044445	-0.589772822854991	0.824450095956623	1.12450016207823	0.554453229529801	2.28062629482076
ukb-b-6888	R5iAmv	APHTA_RECUR_INCLAVO	Vitamin E	Weighted median	12	-0.156650405059337	0.258808425799154	0.544995942775493	-0.663914919625679	0.350614109507005	0.85500291126802	0.514831858680789	1.41993927910753
ukb-b-6888	R5iAmv	APHTA_RECUR_INCLAVO	Vitamin E	Inverse variance weighted	12	0.00639533934041339	0.17699650872591	0.971176649473175	-0.340517817762369	0.353308496443196	1.00641583318813	0.711401850855638	1.42377030376506
ukb-b-6888	R5iAmv	APHTA_RECUR_INCLAVO	Vitamin E	Simple mode	12	-0.236635514919534	0.370892135181112	0.53651826230514	-0.963584099874514	0.490313070035445	0.789278915985577	0.381523015972408	1.63282732925455
ukb-b-6888	R5iAmv	APHTA_RECUR_INCLAVO	Vitamin E	Weighted mode	12	-0.193868513478159	0.282020895973299	0.506049842766725	-0.746629469585825	0.358892442629506	0.823766211301897	0.473961364745031	1.43174279879908
ukb-b-7372	R5iAmv	APHTA_RECUR_INCLAVO	Magnesium	MR Egger	17	-0.185007230001213	0.447925648244148	0.685427548239119	-1.06294150055974	0.692927040557316	0.831098274988868	0.345438207743063	1.99955976845281
ukb-b-7372	R5iAmv	APHTA_RECUR_INCLAVO	Magnesium	Weighted median	17	-0.0782300354735064	0.265527084421948	0.768282899322256	-0.598663120940524	0.442203049993511	0.924751676384683	0.549545821527135	1.55613168088488
ukb-b-7372	R5iAmv	APHTA_RECUR_INCLAVO	Magnesium	Inverse variance weighted	17	-0.170893699221149	0.221144260092453	0.43965837882582	-0.604336449002357	0.262549050560058	0.842911170823362	0.546436895115153	1.30024024411654
ukb-b-7372	R5iAmv	APHTA_RECUR_INCLAVO	Magnesium	Simple mode	17	-0.0770894906338135	0.455749761495503	0.86779965990647	-0.970359023164999	0.816180041897372	0.925806998844072	0.378946962939791	2.26184316786529
ukb-b-7372	R5iAmv	APHTA_RECUR_INCLAVO	Magnesium	Weighted mode	17	-0.0455101237636804	0.393470986532952	0.909358665602707	-0.816713257368266	0.725693009840906	0.955509929166272	0.441881621530152	2.06616247485874
ukb-b-7864	R5iAmv	APHTA_RECUR_INCLAVO	Vitamin B6	MR Egger	17	-0.18020660736378	0.517266299881771	0.732394171478515	-1.19404855513205	0.833635340404491	0.835097656261044	0.302992097360295	2.30167090682702
ukb-b-7864	R5iAmv	APHTA_RECUR_INCLAVO	Vitamin B6	Weighted median	17	-0.0382852772635926	0.269570621476708	0.887061695206796	-0.56664369535794	0.490073140830755	0.962438339948362	0.567426703181273	1.63243561328597
ukb-b-7864	R5iAmv	APHTA_RECUR_INCLAVO	Vitamin B6	Inverse variance weighted	17	-0.13408952495703	0.21753599398685	0.537629527327864	-0.560460073171256	0.292281023257195	0.874511770470073	0.570946326327237	1.33947938961319
ukb-b-7864	R5iAmv	APHTA_RECUR_INCLAVO	Vitamin B6	Simple mode	17	-0.623900208151427	0.552486554350054	0.275435693199945	-1.70677385467753	0.458973438374678	0.535850428504254	0.181450234187782	1.58244866981565
ukb-b-7864	R5iAmv	APHTA_RECUR_INCLAVO	Vitamin B6	Weighted mode	17	-0.384823253384459	0.412854583439943	0.365135845022479	-1.19401823692675	0.42437173015783	0.680570914180629	0.303001283676163	1.52862972595088
ukb-b-8951	R5iAmv	APHTA_RECUR_INCLAVO	Calcium	MR Egger	19	0.00193935602142538	0.773554272518208	0.998028833462164	-1.51422701811426	1.51810573015711	1.00194123778859	0.219978158277714	4.56357236482526
ukb-b-8951	R5iAmv	APHTA_RECUR_INCLAVO	Calcium	Weighted median	19	-0.0507692109186308	0.242425647404496	0.834118990691986	-0.525923479831443	0.424385057994181	0.950498009783422	0.591009327084655	1.52865009941347
ukb-b-8951	R5iAmv	APHTA_RECUR_INCLAVO	Calcium	Inverse variance weighted	19	0.0424267031617701	0.197030133437123	0.829509232294203	-0.34375235837499	0.428605764698531	1.04333958007856	0.709104510101084	1.53511571827871
ukb-b-8951	R5iAmv	APHTA_RECUR_INCLAVO	Calcium	Simple mode	19	-0.400528004638684	0.488891762178111	0.423354985749074	-1.35875585850778	0.557699849230413	0.66996620736438	0.256980297999069	1.74665031718439
ukb-b-8951	R5iAmv	APHTA_RECUR_INCLAVO	Calcium	Weighted mode	19	-0.253020494441599	0.418472145565279	0.552971511687556	-1.07322589974954	0.567184910866347	0.776451968711146	0.341903789157607	1.76329622201849
ukb-b-9596	R5iAmv	APHTA_RECUR_INCLAVO	Vitamin A	MR Egger	11	-5.84326300952768	21.3933401011018	0.790913772297861	-47.7742096076873	36.0876835886319	0.00289936651334054	1.78617657757015e-21	4706324270647539
ukb-b-9596	R5iAmv	APHTA_RECUR_INCLAVO	Vitamin A	Weighted median	11	-0.0370526718762907	5.97587235090788	0.995052845231053	-11.7497624796557	11.6756571359032	0.963625378055621	7.89119892490857e-06	117672.089890143
ukb-b-9596	R5iAmv	APHTA_RECUR_INCLAVO	Vitamin A	Inverse variance weighted	11	-4.37116993008169	5.51235568354668	0.427791365147705	-15.1753870698332	6.43304720966981	0.0126364481558253	2.56692473470256e-07	622.066630299404
ukb-b-9596	R5iAmv	APHTA_RECUR_INCLAVO	Vitamin A	Simple mode	11	0.923204799740837	10.5077748008432	0.931723105394463	-19.6720338099118	21.5184434093935	2.51734506304084	2.86117399118793e-09	2214834255.42569
ukb-b-9596	R5iAmv	APHTA_RECUR_INCLAVO	Vitamin A	Weighted mode	11	1.58245520731158	8.91018701115121	0.862582527644075	-15.8815113345448	19.046421749168	4.86689037916664	1.266914372793e-07	186963085.047381
