# Supplementary material for: Causal link between folic acid and recurrent aphthous ulcers: A two-sample Mendelian randomization study
Source: Medicine (Baltimore). 2026 Jun 12;105(24):e49125. doi: 10.1097/MD.0000000000049125 (PMC13268558; doi:10.1097/MD.0000000000049125)
Supplement: Supplementary file 2 [file medi-105-e49125-s002.csv]

id.exposure	id.outcome	outcome	exposure	egger_intercept	se	pval
ieu-a-1073	R5iAmv	APHTA_RECUR_INCLAVO	Copper	-0.00693522090156738	0.0133776617683583	0.631523875502692
ieu-a-1077	R5iAmv	APHTA_RECUR_INCLAVO	Selenium	-0.00979585246195062	0.0193939254012561	0.640048470635205
ieu-a-1079	R5iAmv	APHTA_RECUR_INCLAVO	Zinc	0.0170467447146856	0.0310802477222248	0.603159493659654
ukb-b-11349	R5iAmv	APHTA_RECUR_INCLAVO	Folate	0.0213542893898402	0.0181081401535443	0.2655883574788
ukb-b-16202	R5iAmv	APHTA_RECUR_INCLAVO	Carotene	-0.0197492497525246	0.0185208215998739	0.30567968645135
ukb-b-17881	R5iAmv	APHTA_RECUR_INCLAVO	Potassium	0.0204602344062069	0.0216416729114737	0.363098067611772
ukb-b-18593	R5iAmv	APHTA_RECUR_INCLAVO	Vitamin D	0.00294477534628926	0.0301768545361641	0.924018094678906
ukb-b-19390	R5iAmv	APHTA_RECUR_INCLAVO	Vitamin C	-0.0186229765498464	0.0281947454473295	0.527482402902355
ukb-b-19524	R5iAmv	APHTA_RECUR_INCLAVO	Vitamin B12	0.0123224250520789	0.024117834374137	0.627652411370586
ukb-b-20447	R5iAmv	APHTA_RECUR_INCLAVO	Iron	0.00709095640931334	0.0258786658985245	0.790263648347769
ukb-b-6888	R5iAmv	APHTA_RECUR_INCLAVO	Vitamin E	-0.00581773476675159	0.0164851531111929	0.731483289962305
ukb-b-7372	R5iAmv	APHTA_RECUR_INCLAVO	Magnesium	0.000681018706313524	0.0185931461769883	0.971265096412473
ukb-b-7864	R5iAmv	APHTA_RECUR_INCLAVO	Vitamin B6	0.00206989334004084	0.0209139816235389	0.922471248510371
ukb-b-8951	R5iAmv	APHTA_RECUR_INCLAVO	Calcium	0.00140847942519023	0.0259699653610231	0.957380258650603
ukb-b-9596	R5iAmv	APHTA_RECUR_INCLAVO	Vitamin A	0.00290777223482183	0.0406699041103611	0.944565882324419
