# Supplementary material for: Causal link between folic acid and recurrent aphthous ulcers: A two-sample Mendelian randomization study
Source: Medicine (Baltimore). 2026 Jun 12;105(24):e49125. doi: 10.1097/MD.0000000000049125 (PMC13268558; doi:10.1097/MD.0000000000049125)
Supplement: Supplementary file 3 [file medi-105-e49125-s003.csv]

id.exposure	id.outcome	outcome	exposure	method	nsnp	b	se	pval	lo_ci	up_ci	or	or_lci95	or_uci95
GorZV3	Ck5eig	APHTA_RECUR_INCLAVO	Folate	MR Egger	12	0.165776965985475	0.434428854329552	0.71074293346738	-0.685703588500447	1.0172575204714	1.18030982312609	0.503735682228453	2.76559975343604
GorZV3	Ck5eig	APHTA_RECUR_INCLAVO	Folate	Weighted median	12	0.474019360757387	0.268829961027252	0.0778552413648115	-0.0528873628560256	1.0009260843708	1.60643808858448	0.948486841314641	2.72080035277882
GorZV3	Ck5eig	APHTA_RECUR_INCLAVO	Folate	Inverse variance weighted	12	0.621326533986205	0.198748527215857	0.00177084445047842	0.231779420643125	1.01087364732928	1.861395609366	1.2608415825274	2.74800075011941
GorZV3	Ck5eig	APHTA_RECUR_INCLAVO	Folate	Simple mode	12	0.383237538880671	0.382921293634437	0.338418675445116	-0.367288196642825	1.13376327440417	1.46702646450769	0.69261000839926	3.10732825322573
GorZV3	Ck5eig	APHTA_RECUR_INCLAVO	Folate	Weighted mode	12	0.35237473017917	0.374692007871215	0.367186265354288	-0.382021605248411	1.08677106560675	1.42244145560103	0.682480307889515	2.96468582495705
