# Supplementary material for: Causal link between folic acid and recurrent aphthous ulcers: A two-sample Mendelian randomization study
Source: Medicine (Baltimore). 2026 Jun 12;105(24):e49125. doi: 10.1097/MD.0000000000049125 (PMC13268558; doi:10.1097/MD.0000000000049125)
Supplement: Supplementary file 4 [file medi-105-e49125-s004.csv]

id.exposure	id.outcome	outcome	exposure	egger_intercept	se	pval
GorZV3	Ck5eig	APHTA_RECUR_INCLAVO	Folate	0.0213542893898402	0.0181081401535443	0.2655883574788
