# Supplementary material for: Causal link between folic acid and recurrent aphthous ulcers: A two-sample Mendelian randomization study
Source: Medicine (Baltimore). 2026 Jun 12;105(24):e49125. doi: 10.1097/MD.0000000000049125 (PMC13268558; doi:10.1097/MD.0000000000049125)
Supplement: Supplementary file 5 [file medi-105-e49125-s005.csv]

id.exposure	id.outcome	outcome	exposure	method	Q	Q_df	Q_pval
GorZV3	Ck5eig	APHTA_RECUR_INCLAVO	Folate	MR Egger	8.24210233390074	10	0.605201771305472
GorZV3	Ck5eig	APHTA_RECUR_INCLAVO	Folate	Inverse variance weighted	9.63276742643584	11	0.563690731778077
