# Supplementary material for: Causal link between folic acid and recurrent aphthous ulcers: A two-sample Mendelian randomization study
Source: Medicine (Baltimore). 2026 Jun 12;105(24):e49125. doi: 10.1097/MD.0000000000049125 (PMC13268558; doi:10.1097/MD.0000000000049125)
Supplement: Supplementary file 6 [file medi-105-e49125-s006.csv]

	RSSobs	Pvalue
1	11.2014903533554	0.637
