# Supplementary material for: Causal link between folic acid and recurrent aphthous ulcers: A two-sample Mendelian randomization study
Source: Medicine (Baltimore). 2026 Jun 12;105(24):e49125. doi: 10.1097/MD.0000000000049125 (PMC13268558; doi:10.1097/MD.0000000000049125)
Supplement: Supplementary file 8 [file medi-105-e49125-s008.csv]

id.exposure	exposure	id.outcome	outcome	nsnp	b	se	pval	lo_ci	up_ci	or	or_lci95	or_uci95
ieu-a-1079	Zinc || id:ieu-a-1079	gWPoHZ	outcome	2	0.00830184750978703	0.0449162013530725	0.853362620889075	-0.079733907142235	0.0963376021618091	1.00833640340556	0.923362013737009	1.1011307453703
ukb-b-11349	Folate || id:ukb-b-11349	gWPoHZ	outcome	1	0.718205244704686	0.272937112553117	0.00850352384982217	0.183248504100577	1.25316198530879	2.05074931259684	1.20111285246606	3.50139683750929
ukb-b-19524	Vitamin B12 || id:ukb-b-19524	gWPoHZ	outcome	0	-0.450744678301199	0.394735478752097	0.25349955363978	-1.22442621665531	0.32293686005291	0.637153500526147	0.293926301965134	1.38117814063771
