# Supplementary material for: Causal link between folic acid and recurrent aphthous ulcers: A two-sample Mendelian randomization study
Source: Medicine (Baltimore). 2026 Jun 12;105(24):e49125. doi: 10.1097/MD.0000000000049125 (PMC13268558; doi:10.1097/MD.0000000000049125)
Supplement: Supplementary file 9 [file medi-105-e49125-s009.csv]

Q	heterPvalue	Intercept	pleiotropyPvalue
12.6414707064839	0.62996874273349	0.0150530420167952	0.190933519620979
